# Supplementary material for: Prediction of Ross River virus incidence in Queensland, Australia: building and comparing models
Source: PeerJ. 2022 Nov 8;10:e14213. doi: 10.7717/peerj.14213 (PMC9651042; doi:10.7717/peerj.14213)
Supplement: Supplemental Information 11 [file peerj-10-14213-s011.r]

##############################################
# This code is for the study of 
# "Prediction of Ross River virus incidence in Queensland,
# Australia: building and comparing models".
# 
# Author: Wei Qian, David Harley, Kathryn Glass,
#         Elvina Viennet and Cameron Hurst.
# 
# Date: January 9th, 2022
#############################################

# load packages
library(dplyr)
library(lubridate)
library(tidyverse)
library(reshape2)
library(ggplot2)
library(vegan)
library(caret)
library(MASS)
library(Metrics)
library(modelr)
library(pscl)
library(splines)
library(mgcv)
library(performance)
library(gamlss)
library(car)
library(ggpubr)

# import data set
setwd("C:/R")
load("DF_avg.rdata")

# generate functions
# function for standard negative binomial generalised linear model
fit.negbin <- function(variables, data) {
  a <- "RRVn~"
  os <- "offset(log(HPsus))"
  for (m in 1:length(unique(variables))) {
    a <- paste(a, variables[m], sep = "+")
  }
  fit <- glm.nb(as.formula(paste(a, os, sep = "+")), data = data)
  return(fit)
}
# function for getting standard regression cosfficients
fit.negbin.stcoef <- function(variables, data) {
  stcoef <- vector()
  os <- "offset(log(HPsus))"
  for (m in 1:length(unique(variables))) {
    a <- "RRVn~scale("
    a <- paste(a, variables[m], ")", sep = "")
    fit.rep <- glm.nb(as.formula(paste(a, os, sep = "+")), data = data)
    coef.rep <- round(fit.rep$coefficients, digits = 2) 
    stcoef <- cbind(stcoef, coef.rep[-1])
    colnames(stcoef)[m] <- expt[m]
  }
  return(stcoef)
}
# function for generating formula by a set of variables/predictors
fit.formula <- function(variables) {
  a <- "RRVn~"
  for (m in 1:length(unique(variables))) {
    a <- paste(a, variables[m], sep = "+")
  }
  return(a)
}
# function for calculating VIF/BIC by removing/including exposures one by one 
Selectexp.IC <- function(input, expset, s) {
  for (m in 1:length(unique(expset))) {
    a <- fit.formula(input)
    formula.rep <- as.formula(paste(paste(a, expset[m], sep = s), "+ offset(log(HPsus))", sep = ""))
    fit.rep <- glm.nb(formula.rep, data = DF.trl)
    vif.rep <- max(vif(fit.rep))
    BIC.rep <- BIC(fit.rep)
    BIC.chgp <- 100 * (BIC.rep - BIC) / BIC
    IC.rep <- c(vif.rep, BIC.rep, BIC.chgp) 
    IC <- rbind(IC, IC.rep)
  }
  colnames(IC) <- c("max_VIF", "BIC", "BIC_change")
  rownames(IC) <- c(expset)
  IC <- as.data.frame(IC)
  return(IC)
}

# split training set and validation set (including lagged variables)
Years <- unique(DF.avg$Year)
i <- 2 # 2, 6, 10 for three training sets and validation sets
print(paste("Iteration:",(i-2)/4+1))
# Years[1] is year 2000 (for lagged variables)
DF.trl <- DF.avg[DF.avg$Year < Years[i+8], ]
DF.val <- DF.avg[DF.avg$Year == Years[i+7] | DF.avg$Year == Years[i+8] |
                   DF.avg$Year == Years[i+9] | DF.avg$Year == Years[i+10] |
                   DF.avg$Year == Years[i+11], ]
  
##############################################
# Variable selection
#
# Backward stepwise screen and reassessment were done for climatic 
# variables/predictors and geographical & socio-economic variables/predictors,
# separately. Then all the selected variables/predictors were selected
# by backward stepwise screen and reassessment again.
##############################################
# Individual analysis
# import variable names
expt <- c("", "")
# exclude variables/predictors with constant values
x <- sapply(DF.trl, sd)
rvar.c <- vector()
rvar.c <- attr(x[which(x == 0)], "names")
rvar.c
if(length(rvar.c) > 0) {
  expt <- expt[-c(match(rvar.c, expt))]
} else {
  expt <- expt
}
# exclude variables/predictors with  p value > 0.1
pvalue <- vector()
for (m in 1:length(unique(expt))) {
  fit.rep <- fit.negbin(expt[m], DF.trl)
  pvalue.rep <- summary(fit.rep)$coefficients[,4] 
  pvalue <- c(pvalue, pvalue.rep[-1])
}
pvalue <- as.data.frame(pvalue)
index <- pvalue$pvalue > 0.1
rvar.p <- vector()
if(any(pvalue$pvalue > 0.1))
  rvar.p <- rownames(pvalue)[row(pvalue) * index]
rvar.p
if(length(rvar.p) > 0) {
  expt <- expt[-c(match(rvar.p, expt))]
} else {
  expt <- expt
}
# exclude variables/predictors with standardized regression coefficient < 0.1
stcoef <- fit.negbin.stcoef(expt, DF.trl)
index <- abs(stcoef[1, ]) < 0.1
rvar.src <- vector()
if(any(abs(stcoef[1, ]) < 0.1))
  rvar.src <- colnames(stcoef)[col(stcoef) * index]
rvar.src
if(length(rvar.src) > 0) {
  expt <- expt[-c(match(rvar.src, expt))]
} else {
  expt <- expt
}
# exclude variables/predictors with spearman correlation > 0.9 manually
cors <- cor(DF.trl[c(expt)], method = 'spearman')
rvar.sc
if(length(rvar.sc) > 0) {
  expt <- expt[-c(match(rvar.sc, expt))]
} else {
  expt <- expt
}

# Backward stepwise screen
nrep <- 1
repeat {
  fit <- fit.negbin(expt, DF.trl)
  predictions <- fit %>% predict(DF.trl, type = "response")
  AIC <- AIC(fit, k = 2)
  BIC <- BIC(fit)
  HQIC <- as.numeric(-2 * logLik(fit) + (length(fit$coefficients) * log(log(nrow(DF.trl)))))
  MSE <- Metrics::mse(DF.trl$RRVn, predictions)
  RMSE <- Metrics::rmse(DF.trl$RRVn, predictions)
  MAE <- Metrics::mae(DF.trl$RRVn, predictions)
  # remove variables/predictors with VIF > 5
  v <- vif(fit)
  rvar.vif <- vector()
  if(any(v > 5))
    rvar.vif <- names(v[which(v > 5)])
  rvar.vif
  if (length(rvar.vif) == 0 | length(rvar.vif) == length(expt)) {
    expti <- expt
  } else {
    expti <- expt[-c(match(rvar.vif, expt))]
  }
  # remove variables/predictors with negative BIC increment or with lowest BIC
  # until total BIC increment reaches 0.5%
  fit <- fit.negbin(expti, DF.trl)
  AIC <- AIC(fit, k = 2)
  BIC.o <- BIC(fit)
  BIC.chg <- 0
  BIC <- BIC.o
  while (BIC.chg < 0.5 & length(expti) > 1) {
    IC <- c()
    IC <- Selectexp.IC(expti, expti, "-")
    rvar.ic <- rownames(IC[which(IC[,3] < 0), ])
    if (length(rvar.ic) == length(expti)) {
      break
    } else if (length(rvar.ic) == 0) {
      rvar.ic <- rownames(IC[which.min(IC[,3]), ])
    } else {
      rvar.ic <- rvar.ic
    }
    expti <- expti[-c(match(rvar.ic, expti))]
    fit <- fit.negbin(expti, DF.trl)
    BIC <- BIC(fit)
    BIC.chg <- 100 * (BIC - BIC.o) / BIC.o
  }
  if(length(expti) > 0) {
    rvar.ic <- expt[-c(match(expti, expt))]
  } else {
    rvar.ic <- vector()
  }
  rvar.bs <- unique(c(rvar.vif, rvar.ic)) 
  
  # Reassessment 
  # include variables/predictors if VIF < 10 or BIC decrement > 0.1%
  if(length(rvar.bs) == length(expt)) {
    IC <- c()
    a <- c()
    IC <- Selectexp.IC("", expt, "")
    ivar <- rownames(IC[which.max(IC[,2]), ])
    ivar
    exptb <- expt[-c(match(ivar, expt))]
  }
  else {
    ivar <- expt[-c(match(rvar.bs, expt))]
    exptb <- rvar.bs
  }
  fit <- fit.negbin(ivar, DF.trl)
  BIC <- BIC(fit)
  IC <- c()
  IC <- Selectexp.IC(ivar, exptb, "+")
  index <- (IC[,1] < 10 & IC[,3] < -0.1)
  ivar.bs <- vector()
  if(any(index))
    ivar.bs <- rownames(IC)[(row(IC) * index)[,1]]
  ivar <- c(ivar, ivar.bs)
  
  nrep <- nrep + 1
  if ((length(ivar) == 0) | (length(ivar) == length(expt)) | (nrep > 11)) {
    break
  } else {
    expt <- ivar
  }
}

# Recheck
# remove variables/predictors with VIF > 5
fit <- fit.negbin(expt, DF.trl)
v <- vif(fit)
rvar.vif <- vector()
if(any(v > 5))
  rvar.vif <- names(v[which(v > 5)])
rvar.vif
if(length(rvar.vif) > 0) {
  expt <- expt[-c(match(rvar.vif, expt))]
} else {
  expt <- expt
}

# Training performance
fit <- fit.negbin(expt, DF.trl)
predictions <- fit %>% predict(DF.trl, type = "response")
AIC <- AIC(fit, k = 2)
BIC <- BIC(fit)
HQIC <- as.numeric(-2 * logLik(fit) + 
                     (length(fit$coefficients) * log(log(nrow(DF.trl)))))
MSE <- Metrics::mse(DF.trl$RRVn, predictions)
RMSE <- Metrics::rmse(DF.trl$RRVn, predictions)
MAE <- Metrics::mae(DF.trl$RRVn, predictions)

# Validation performance
predictions <- fit %>% predict(DF.val, type = "response")
MSE <- Metrics::mse(DF.val$RRVn, predictions)
RMSE <- Metrics::rmse(DF.val$RRVn, predictions)
MAE <- Metrics::mae(DF.val$RRVn, predictions)


##############################################
# Model building
#
# variables/predictors were selected by standard negative binomial 
# generalised linear model in the "variable selection" step. 
##############################################
# import selected variable/predictors names
expt <- c("", "")
expt_ns <- c("", "")

# Training sets
# Poisson
a <- "RRVn~"
os <- "offset(log(HPsus))"
for (m in 1:length(unique(expt))) {
  a <- paste(a, expt[m], sep = "+")
}
fit_p <- glm(as.formula(paste(a, os, sep = "+")), data = DF.trl, family = poisson("log"))
summary(fit_p)
AIC <- AIC(fit_p, k = 2)
BIC <- BIC(fit_p)
HQIC <- as.numeric(-2 * logLik(fit_p) +
                     (length(fit_p$coefficients) * log(log(nrow(DF.trl)))))

# NB
fit_nb <- glm.nb(as.formula(paste(a, os, sep = "+")), data = DF.trl)
summary(fit_nb)
AIC <- AIC(fit_nb, k = 2)
BIC <- BIC(fit_nb)
HQIC <- as.numeric(-2 * logLik(fit_nb) +
                     (length(fit_nb$coefficients) * log(log(nrow(DF.trl)))))

# ZIPe
a <- "RRVn~"
os <- "+ offset(log(HPsus)) | exp"
for (m in 1:length(unique(expt))) {
  a <- paste(a, expt[m], sep = "+")
}
fit_zipe <- zeroinfl(as.formula(paste(a, os, sep = "")), data = DF.trl)
summary(fit_zipe)
AIC <- AIC(fit_zipe, k = 2)
BIC <- as.numeric(-2 * logLik(fit_zipe) +
                    ((length(fit_zipe$coefficients$count) +
                        length(fit_zipe$coefficients$zero)) * log(nrow(DF.trl))))
HQIC <- as.numeric(-2 * logLik(fit_zipe) +
                     ((length(fit_zipe$coefficients$count) +
                        length(fit_zipe$coefficients$zero)) * log(log(nrow(DF.trl)))))

# ZINBe
fit_zinbe <- zeroinfl(as.formula(paste(a, os, sep = "")), data = DF.trl, dist = "negbin")
summary(fit_zinbe)
AIC <- AIC(fit_zinbe, k = 2)
BIC <- as.numeric(-2 * logLik(fit_zinbe) +
                    ((length(fit_zinbe$coefficients$count) +
                        length(fit_zinbe$coefficients$zero)) * log(nrow(DF.trl))))
HQIC <- as.numeric(-2 * logLik(fit_zinbe) +
                     ((length(fit_zinbe$coefficients$count) +
                        length(fit_zinbe$coefficients$zero)) * log(log(nrow(DF.trl)))))

# ZIP
a <- "RRVn~"
os <- "+ offset(log(HPsus)) | 1"
for (m in 1:length(unique(expt))) {
  a <- paste(a, expt[m], sep = "+")
}
fit_zip1 <- zeroinfl(as.formula(paste(a, os, sep = "")), data = DF.trl)
summary(fit_zip1)
AIC <- AIC(fit_zip1, k = 2)
BIC <- as.numeric(-2 * logLik(fit_zip1) +
                    ((length(fit_zip1$coefficients$count) +
                        length(fit_zip1$coefficients$zero)) * log(nrow(DF.trl))))
HQIC <- as.numeric(-2 * logLik(fit_zip1) +
                     ((length(fit_zip1$coefficients$count) +
                        length(fit_zip1$coefficients$zero)) * log(log(nrow(DF.trl)))))

# ZINB
fit_zinb1 <- zeroinfl(as.formula(paste(a, os, sep = "")), data = DF.trl, dist = "negbin")
summary(fit_zinb1)
AIC <- AIC(fit_zinb1, k = 2)
BIC <- as.numeric(-2 * logLik(fit_zinb1) +
                    ((length(fit_zinb1$coefficients$count) +
                        length(fit_zinb1$coefficients$zero)) * log(nrow(DF.trl))))
HQIC <- as.numeric(-2 * logLik(fit_zinb1) +
                     ((length(fit_zinb1$coefficients$count) +
                        length(fit_zinb1$coefficients$zero)) * log(log(nrow(DF.trl)))))

# PGAM
a <- "RRVn~"
os <- "offset(log(HPsus))"
for (m in 1:length(unique(expt_ns))) {
  a <- paste(a, expt_ns[m], sep = "+")
}
fit_pgam <- gam(as.formula(paste(a, os, sep = "+")), data = DF.trl, family = poisson("log"))
summary(fit_pgam)
AIC <- AIC(fit_pgam, k = 2)
BIC <- BIC(fit_pgam)
HQIC <- as.numeric(-2 * logLik(fit_pgam) + 
                     (length(fit_pgam$mu.coefficients) * log(log(nrow(DF.trl)))))

# NBGAM
fit_nbgam <- gam(as.formula(paste(a, os, sep = "+")), data = DF.trl, family = nb())
summary(fit_nbgam)
AIC <- AIC(fit_nbgam, k = 2)
BIC <- BIC(fit_nbgam)
HQIC <- as.numeric(-2 * logLik(fit_nbgam) +
                     (length(fit_nbgam$mu.coefficients) * log(log(nrow(DF.trl)))))

# ZIPGAM
fit_zipgam <- gamlss(as.formula(paste(a, os, sep = "+")), data = DF.trl, family = ZIP)
summary(fit_zipgam)
AIC <- AIC(fit_zipgam, k = 2)
BIC <- BIC(fit_zipgam)
HQIC <- as.numeric(-2 * logLik(fit_zipgam) +
                     (length(fit_zipgam$mu.coefficients) * log(log(nrow(DF.trl)))))

# ZINBGAM
fit_zinbgam <- gamlss(as.formula(paste(a, os, sep = "+")), data = DF.trl, family = ZINBI)
summary(fit_zinbgam)
AIC <- AIC(fit_zinbgam, k = 2)
BIC <- BIC(fit_zinbgam)
HQIC <- as.numeric(-2 * logLik(fit_zinbgam) +
                     (length(fit_zinbgam$mu.coefficients) * log(log(nrow(DF.trl)))))

pred <- fit %>% predict(DF.trl, type = "response")
MSE <- Metrics::mse(DF.trl$RRVn, pred)
RMSE <- Metrics::rmse(DF.trl$RRVn, pred)
MAE <- Metrics::mae(DF.trl$RRVn, pred)

# Validation sets
pred_v <- fit %>% predict(DF.val, type = "response")
MSE <- Metrics::mse(DF.val$RRVn, pred_v)
RMSE <- Metrics::rmse(DF.val$RRVn, pred_v)
MAE <- Metrics::mae(DF.val$RRVn, pred_v)

##############################################
# Figures
#
##############################################
# Figures of AIC, BIC, and HQIC 
load("ICs.rdata")
IC1 <- ggplot(data = ICs[which(ICs$Region == "All"), ])+ 
  geom_col(aes(x = reorder(Method, HQIC), y = HQIC, fill = Models), width = 0.7) + 
  scale_fill_manual(values = c("Linear models" = "steelblue",
                             "ZI models" = "khaki3",
                             "Non-linear models" = "lightcoral")) +
  ylab(NULL)+
  theme(axis.text.x = element_text(angle = 25, vjust = 0.7),
        legend.position = "none",
        text = element_text(size = 16),
        axis.title.x = element_blank(),
        axis.title.y = element_blank(),
        axis.line.y = element_line(colour = "grey20", size = 0.2),
        panel.background = element_rect(fill = "transparent"))
Fig1 <- gg.gap(plot = IC1, segments = list(c(2000, 80000)), ylim = c(0, 89000),
             tick_width = c(500, 2500), rel_heights = c(0.3, 0, 0.7))
IC2 <- ggplot(data = ICs[which(ICs$Region == "Warm"), ])+ 
  geom_col(aes(x = reorder(Method, HQIC), y = HQIC, fill = Models), width = 0.7) +
  scale_fill_manual(values = c("Linear models" = "steelblue",
                             "ZI models" = "khaki3",
                             "Non-linear models" = "lightcoral")) +
  ylab(NULL)+
  theme(axis.text.x = element_text(angle = 25, vjust = 0.7),
        text = element_text(size = 16),
        legend.position = "none",
        axis.title.x = element_blank(),
        axis.title.y = element_blank(),
        axis.line.y = element_line(colour = "grey20", size = 0.2),
        panel.background = element_rect(fill = "transparent"))
Fig2 <- gg.gap(plot = IC2, segments = list(c(1000, 52000)), ylim = c(0, 56000),
             tick_width = c(250, 1000), rel_heights = c(0.3, 0, 0.7))
IC3 <- ggplot(data = ICs[which(ICs$Region == "Dry"), ])+ 
  geom_col(aes(x = reorder(Method, HQIC), y = HQIC, fill = Models), width = 0.7) +
  scale_fill_manual(values = c("Linear models" = "steelblue",
                             "ZI models" = "khaki3",
                             "Non-linear models" = "lightcoral")) +
  ylab(NULL)+
  theme(axis.text.x = element_text(angle = 25, vjust = 0.7),
        text = element_text(size = 16),
        legend.position = "none",
        axis.title.x = element_blank(),
        axis.title.y = element_blank(),
        axis.line.y = element_line(colour = "grey20", size = 0.2),
        panel.background = element_rect(fill = "transparent"))
Fig3 <- gg.gap(plot = IC3, segments = list(c(200, 8000)), ylim = c(0,8700),
             tick_width = c(50, 200), rel_heights = c(0.3, 0, 0.7))
IC4 <- ggplot(data = ICs[which(ICs$Region == "Hot"), ])+ 
  geom_col(aes(x = reorder(Method, HQIC), y = HQIC, fill = Models), width = 0.7) +
  scale_fill_manual(values = c("Linear models" = "steelblue",
                             "ZI models" = "khaki3",
                             "Non-linear models" = "lightcoral")) +
  ylab(NULL)+
  theme(axis.text.x = element_text(angle = 25, vjust = 0.7),
        text = element_text(size = 16),
        legend.title = element_blank(),
        legend.position = "top",
        axis.title.x = element_blank(),
        axis.title.y = element_blank(),
        axis.line.y = element_line(colour = "grey20", size = 0.2),
        panel.background = element_rect(fill = "transparent"))
Fig4 <- gg.gap(plot = IC4, segments = list(c(500, 19000)), ylim = c(0, 21500),
             tick_width = c(100, 500), rel_heights = c(0.3, 0, 0.7))
fig_legend <- get_legend(IC4)
IC <- ggarrange(Fig1, Fig2, Fig3, Fig4, labels=c("All", "Warm", "Dry", "Hot", size = 16), 
                label.x = 0.5, label.y = 1, ncol = 2, nrow = 2,
                common.legend = TRUE, legend.grob = fig_legend, legend = "top")
fig <- annotate_figure(IC, left = text_grob("HQIC", rot = 90, vjust = 1, size = 18),
                       bottom = text_grob("Method", size = 18))


# Figure of RRV notification trends and climatic exposures
load("DF_avgs.rdata")
fig <- ggplot(data = DF.avgs, aes(x = Date, y = Value)) +
  geom_line(aes(color = Trend), show.legend = FALSE) +
  labs(x = "Year", y = "Rainfall(mm)    Relative Humidity(%)   Temperature(�C)    RRV cases") +
  scale_x_date(date_labels = "%Y", date_breaks = "1 year", minor_breaks = "1 week") + 
  facet_grid(rows = vars(Trend), scales = "free_y") +
  theme(text = element_text(size = 16),
        axis.line = element_line(colour = "grey20", size = 0.2),
        axis.text.x = element_text(angle = 25, vjust = 0.7),
        axis.text = element_text(size = 15),
        panel.background = element_rect(fill = "white"),
        strip.background = element_blank(),
        strip.text = element_blank())

# Figures of prediction data
load("All_pred.rdata")
p1 <- ggplot(data = All_pred, aes(Date)) +
  geom_line(aes(y = RRVn, color = "Real data")) +
  geom_line(aes(y = pred_nb, color = "Predicted by NB")) +
  scale_colour_manual(values = c("firebrick2", "black")) +
  geom_vline(aes(xintercept = as.Date("2017-01-02")), color = "deepskyblue4") +
  # All-500; Dry-60; Warm-400; Hot-80;
  annotate(geom = "text", x = as.Date("2016-01-01"), y = 500, size = 6, 
           color = "deepskyblue4",
           label = "Training Set                    Validation Set") +
  labs(x = "Year", y = "RRV cases") +
  scale_x_date(date_labels = "%Y", date_breaks = "1 year", 
               minor_breaks = "1 week", expand = c(0, 0)) +
  theme(text = element_text(size = 18),
        legend.title = element_blank(),
        legend.position = c(0.3, 0.85),
        axis.line = element_line(colour = "grey20", size = 0.2),
        axis.text.x = element_text(angle = 25, vjust = 0.7),
        panel.background = element_rect(fill = "white"))
p2 <- ggplot(data = All_preds, aes(Date)) +
  geom_line(aes(y = RRVn, color = "Real data")) +
  geom_line(aes(y = pred_nbgam, color = "Predicted by NBGAM")) +
  scale_colour_manual(values = c("maroon1", "black")) +
  geom_vline(aes(xintercept = as.Date("2017-01-02")), color = "deepskyblue4") +
  annotate(geom = "text", x = as.Date("2016-01-01"), y = 500, size = 6, 
           color = "deepskyblue4",
           label = "Training Set                    Validation Set") +
  labs(x = "Year", y = "RRV cases") +
  scale_x_date(date_labels = "%Y", date_breaks = "1 year",
               minor_breaks = "1 week", expand = c(0, 0)) +
  theme(text = element_text(size = 18),
        legend.title = element_blank(),
        legend.position = c(0.3, 0.85),
        axis.line = element_line(colour = "grey20", size = 0.2),
        axis.text.x = element_text(angle = 25, vjust = 0.7),
        panel.background = element_rect(fill = "white"))

fig <- ggarrange(p1, p2, labels = c("A", "B"), font.label = list(size = 20), 
                 ncol = 1, nrow = 2)
